# Supplementary material for: Extraction Optimization of Phenolic Compounds from Triadica sebifera Leaves: Identification, Characterization and Antioxidant Activity
Source: Molecules. 2024 Jul 10;29(14):3266. doi: 10.3390/molecules29143266 (PMC11278767; doi:10.3390/molecules29143266)
Supplement: Supplementary file 1 [file molecules-29-03266-s001.zip]

Archive with 1 entries (1 files):
- molecules-3063127-supplementary.pdf
